# Supplementary material for: MicroRNA miR-212-5p Regulates the MEK/ERK Signaling Pathway by Targeting A-Raf proto-oncogene serine/threonine-protein kinase (ARAF) to Regulate Cowshed PM2.5-Induced NR8383 Apoptosis
Source: Toxics. 2023 Dec 3;11(12):981. doi: 10.3390/toxics11120981 (PMC10748134; doi:10.3390/toxics11120981)
Supplement: Supplementary file 1 [file toxics-11-00981-s001.zip]

Archive with 2 entries (2 files):
- Table S1.xlsx
- Western blot raw date.pdf
