# Supplementary material for: MicroRNA miR-212-5p Regulates the MEK/ERK Signaling Pathway by Targeting A-Raf proto-oncogene serine/threonine-protein kinase (ARAF) to Regulate Cowshed PM2.5-Induced NR8383 Apoptosis
Source: Toxics. 2023 Dec 3;11(12):981. doi: 10.3390/toxics11120981 (PMC10748134; doi:10.3390/toxics11120981)
Supplement: Supplementary file 1 [file toxics-11-00981-s001.zip › Table S1.xlsx]

## Sheet: Sheet1
miRNA	miR_seq	up/down	fold_change(High(mean)/Control(mean))	log2(fold_change)	pvalue(t_test)	Control(mean)	High(mean)
rno-miR-182	TTTGGCAATGGTAGAACTCACACCG	up	2.84	1.5	0.000995	3,436	9,749
rno-miR-532-5p	CATGCCTTGAGTGTAGGACTGT	up	2.17	1.12	0.00276	726	1,572
rno-miR-183-5p	TATGGCACTGGTAGAATTCACT	up	2.28	1.19	0.00322	4,578	10,460
rno-miR-206-3p	TGGAATGTAAGGAAGTGTGTGG	up	3.48	1.8	0.00442	40	140
rno-miR-212-3p_R-1	TAACAGTCTCCAGTCACGGCC	up	4.13	2.05	0.00462	21	86
rno-miR-183-3p_R+1	TGAATTACCGAAGGGCCATAAA	up	2.12	1.08	0.00465	65	138
rno-miR-132-3p	TAACAGTCTACAGCCATGGTCG	up	2.79	1.48	0.00646	367	1,026
rno-miR-29c-3p_R-1	TAGCACCATTTGAAATCGGTT	up	2.25	1.17	0.00646	126	285
rno-miR-148a-5p_R-1	AAAGTTCTGAGACACTCTGACT	up	4.02	2.01	0.00683	123	495
rno-miR-452-5p_R-1	AACTGTTTGCAGAGGAAACTGA	up	5.14	2.36	0.00878	60	311
rno-miR-20a-5p	TAAAGTGCTTATAGTGCAGGTAG	up	2.56	1.35	0.0093	1,176	3,006
rno-miR-155-5p	TTAATGCTAATTGTGATAGGGGT	up	4.4	2.14	0.0106	614	2,700
rno-miR-148a-3p_R+1	TCAGTGCACTACAGAACTTTGT	up	2.66	1.41	0.011	6,768	18,034
rno-miR-511-3p_R+1	AATGTGTAGCAAAAGACAGGAT	up	3.53	1.82	0.0111	51	180
rno-miR-224-5p	CAAGTCACTAGTGGTTCCGTTT	up	2.06	1.04	0.0113	2,568	5,282
rno-miR-582-3p	AACCTGTTGAACAACTGAACCC	up	2.74	1.45	0.0124	108	295
rno-miR-20b-5p	CAAAGTGCTCATAGTGCAGGTAG	up	2.12	1.09	0.0136	51	109
rno-miR-872-5p_R+1	AAGGTTACTTGTTAGTTCAGGA	up	2.28	1.19	0.0147	275	626
rno-miR-146b-3p_L+2R-1	GCCCTAGGGACTCAGTTCTGGT	up	4.78	2.26	0.0186	288	1,376
rno-miR-96-5p_R-2	TTTGGCACTAGCACATTTTTG	up	3.01	1.59	0.0207	663	1,992
rno-miR-212-5p_R-1	ACCTTGGCTCTAGACTGCTTACT	up	6.41	2.68	0.024	12	77
rno-miR-146b-5p	TGAGAACTGAATTCCATAGGCTGT	up	8.1	3.02	0.0245	12,370	100,154
rno-miR-27a-5p	AGGGCTTAGCTGCTTGTGAGCA	up	2.33	1.22	0.0247	383	894
rno-miR-3559-5p	TGACAGACTTAGTACTACATGA	up	3.26	1.71	0.0254	58	188
rno-miR-142-5p_L+2R-1	CCCATAAAGTAGAAAGCACTAC	up	2.62	1.39	0.0259	1,274	3,345
rno-miR-101b-3p_R+1	TACAGTACTGTGATAGCTGAAG	up	3.03	1.6	0.0263	624	1,892
rno-miR-147_R-1	GTGTGCGGAAATGCTTCTGCT	up	3.7	1.89	0.029	18	65
rno-miR-132-5p	ACCGTGGCTTTCGATTGTTACT	up	4.88	2.29	0.029	13	65
rno-miR-122-5p	TGGAGTGTGACAATGGTGTTTG	up	24.15	4.59	0.0299	10	244
rno-miR-21-5p_R+1	TAGCTTATCAGACTGATGTTGAC	up	8.49	3.09	0.0307	11,347	96,372
rno-miR-3068-5p_R-2	TTGGAGTTCATGCAAGTTCTAAC	up	2.48	1.31	0.0309	194	481
rno-miR-141-5p	TCCATCTTCCAGTGCAGTGTTG	up	2.21	1.14	0.031	69	153
rno-mir-6329-p3	TCAGACAGCTGAGTCACTCTGC	up	3.91	1.97	0.0315	4	14
rno-miR-340-5p	TTATAAAGCAATGAGACTGATT	up	3.27	1.71	0.0318	122	401
rno-miR-101b-3p_R+2	TACAGTACTGTGATAGCTGAAGT	up	3.06	1.62	0.0319	245	751
rno-miR-19b-3p	TGTGCAAATCCATGCAAAACTGA	up	2.54	1.34	0.0356	138	349
rno-miR-223-5p_R+1	CGTGTATTTGACAAGCTGAGTTGG	up	4.06	2.02	0.0371	12	48
rno-miR-362-5p	AATCCTTGGAACCTAGGTGTGAAT	up	2.25	1.17	0.0376	395	889
rno-miR-223-3p_R+1	TGTCAGTTTGTCAAATACCCCA	up	2.63	1.4	0.0388	3,437	9,049
rno-miR-34b-5p	AGGCAGTGTAATTAGCTGATTGT	up	2.37	1.25	0.0404	62	147
rno-miR-146a-5p	TGAGAACTGAATTCCATGGGTT	up	3.79	1.92	0.0427	23,702	89,880
rno-miR-29b-3p_L+1R-3	CTAGCACCATTTGAAATCAGT	up	3.25	1.7	0.0429	35	115
rno-miR-138-5p	AGCTGGTGTTGTGAATCAGGCCG	up	3.16	1.66	0.0447	3	11
